# Supplementary material for: Variant cardiac transthyretin amyloidosis presenting as hypertrophic cardiomyopathy with left ventricular outflow tract obstruction: a case report
Source: Eur Heart J Case Rep. 2025 Jan 23;9(2):ytaf029. doi: 10.1093/ehjcr/ytaf029 (PMC11799945; doi:10.1093/ehjcr/ytaf029)
Supplement: ytaf029_Supplementary_Data [file ytaf029_supplementary_data.zip]

Archive with 5 entries (5 files):
- Supplementary figure 1_R2.jpg
- Supplementary figure 2_R2.png
- Supplementary material captions_R1.docx
- Supplementary video 1.mp4
- Supplementary video 2.mp4
